# Supplementary material for: Exploration and identification of anoikis-related genes in polycythemia vera
Source: Front Genet. 2023 Feb 17;14:1139351. doi: 10.3389/fgene.2023.1139351 (PMC9981965; doi:10.3389/fgene.2023.1139351)
Supplement: Supplementary file 2 [file Table1.XLSX]

## Sheet: Table S1
Table S1: Anoikis Related Genes-Search Results From Gene Cards
Gene Symbol	Relevance score
BRMS1	14.7102
PTK2	7.28751
NTRK2	7.26254
BCL2L11	6.6916
SRC	6.18427
CEACAM6	6.10318
CAV1	5.4633
AKT1	5.40746
ITGB1	5.00296
CEACAM5	4.65579
EGFR	4.61561
BCL2	4.5414
CASP8	4.48877
SIK1	4.37507
PTRH2	4.1929
STAT3	4.14068
TLE1	4.07099
DAPK2	3.98848
CTNNB1	3.97693
ZNF304	3.94012
MAPK1	3.73449
BMF	3.73254
ITGA5	3.67755
TP53	3.63974
MCL1	3.57908
BCL2L1	3.36204
CASP3	3.11994
CDH1	3.05958
BAD	2.96305
PIK3CA	2.94205
PAK1	2.93086
ITGAV	2.87528
FN1	2.82143
MAPK3	2.72986
PTGS2	2.69213
BAX	2.54813
BCAR1	2.54813
PTEN	2.51846
ERBB2	2.43398
ANGPTL4	2.41724
PDK4	2.41536
CYCS	2.33944
BRAF	2.3353
YAP1	2.33217
ANKRD13C	2.32954
ITGA2	2.29817
ANXA5	2.26591
BIRC5	2.25568
MTOR	2.2497
TIMP1	2.24534
BDNF	2.22146
CSPG4	2.19511
BSG	2.19511
AKT2	2.1826
STK11	2.15035
IGF1	2.14769
IGF1R	2.14696
ITGA6	2.10977
ILK	2.08315
CFLAR	2.08302
RHOA	2.06858
HIF1A	2.06497
DAP3	2.0553
MYBBP1A	2.02088
TLE5	1.99817
ITGA3	1.99809
PTK2B	1.99505
CCND1	1.98137
CTTN	1.98137
CALR	1.94471
ATF4	1.94471
CDCP1	1.93194
PLAUR	1.90784
SKP2	1.90784
CHEK2	1.90721
HGF	1.88337
E2F1	1.87998
EGF	1.87072
PIK3CG	1.86744
ITGB4	1.85564
DAPK1	1.84555
MAPK8	1.83945
PIK3R1	1.82063
PIK3R3	1.81566
MAP2K1	1.79616
CXCL12	1.77687
LGALS3	1.74145
FBXW7-AS1	1.73386
BAK1	1.7301
ABHD4	1.70641
CD44	1.70294
ITGA4	1.68965
FADD	1.68965
PHLDA2	1.68965
TGFB1	1.6855
HMCN1	1.6855
MMP2	1.67228
CEBPB	1.67228
CEMIP	1.67228
CDKN3	1.66656
CBL	1.65423
CASP9	1.65423
SFN	1.65423
MTDH	1.65423
PRKCA	1.63541
TNFRSF10B	1.63541
CXCL8	1.63541
MIR200C	1.63541
AR	1.61842
CDKN2A	1.61572
CPT1A	1.61572
PIK3CB	1.61572
CLDN1	1.61572
MIR204	1.61572
MIR26A1	1.61572
CDKN1A	1.59501
CDKN1B	1.59501
KLF12	1.59501
NTRK1	1.57361
PLAU	1.57311
MYC	1.57311
SMAD4	1.57311
PLK1	1.57311
MUC1	1.57311
LGALS1	1.57311
PYCARD	1.57311
SESN2	1.57311
ITGB3	1.56846
KRAS	1.56846
THBS1	1.5498
BID	1.5498
HRAS	1.53509
CDK11B	1.52476
CDK11A	1.52476
XIAP	1.51813
PPARG	1.49752
IL6	1.49752
MIR145	1.49752
CCR7	1.4674
MSLN	1.4674
RAC1	1.46156
GRHL2	1.46156
BIRC3	1.44828
NOTCH1	1.43815
RHOG	1.43614
CCAR2	1.43614
NQO1	1.43321
MMP13	1.39855
FAS	1.39565
MTA1	1.39565
MYO5A	1.39265
EDA2R	1.39265
CCN6	1.39265
MMP9	1.37434
ABL1	1.37434
MAPK11	1.37434
SOD2	1.37434
PTHLH	1.3706
PDGFB	1.35364
GLI2	1.35364
EZH2	1.35258
RIPK1	1.35137
CXCR4	1.34337
HMGA1	1.33174
SIK2	1.33174
TNFSF10	1.33174
ANGPTL2	1.31324
S100A4	1.30843
NTF3	1.30843
ETV4	1.30843
MIR21	1.30843
MIR124-1	1.30843
HTRA1	1.28338
LATS1	1.28338
CEACAM3	1.28338
EIF2AK3	1.28038
LAMC2	1.28038
LAMA3	1.28038
LAMB3	1.28038
CDH2	1.26068
CSNK2A1	1.26068
EDIL3	1.26068
ZEB2	1.25615
TLN1	1.25615
EPHA2	1.23997
SIRT3	1.23997
OLFM3	1.23997
CLU	1.22602
SPINK1	1.22602
CPEB2	1.22602
NAT1	1.21808
TSG101	1.21808
MIR200A	1.21808
MIR6744	1.21808
SERPINA1	1.21218
AKT3	1.19476
RELA	1.19476
TNFRSF1A	1.19476
FASLG	1.19476
AFP	1.19476
ITGA8	1.19476
NOX4	1.19476
PBK	1.19476
SATB1	1.19476
CD63	1.19476
EEF1A1	1.19476
LTB4R2	1.19476
MAVS	1.19476
HRC	1.19476
CCN2	1.19183
RHOB	1.19183
PPP1R13B	1.19183
PLG	1.18563
MET	1.18429
RAF1	1.16972
PARP1	1.16972
PRKCQ	1.16972
BRCA2	1.16972
RB1	1.16972
SP1	1.16972
HAVCR2	1.16972
DOCK1	1.16972
VTN	1.16972
INHBB	1.16972
PDCD4	1.16972
PRPF4B	1.16972
RANBP9	1.16972
SESN1	1.16972
SESN3	1.16972
CD24	1.16972
ZBTB7A	1.16972
MIR141	1.16972
ELANE	1.15127
KDR	1.14248
MDM2	1.14248
NFE2L2	1.14248
ZEB1	1.14248
KL	1.14248
PRKCI	1.14248
CRYAB	1.14248
EPHB6	1.14248
FGF2	1.14248
HK2	1.14248
LTF	1.14248
IQGAP1	1.14248
MGAT5	1.14248
SDCBP	1.14248
ABHD2	1.14248
SPIB	1.14248
TRIM31	1.14248
MIR1827	1.14248
PDGFRB	1.11236
PLAT	1.11236
TLR3	1.11236
NRAS	1.11236
ROCK1	1.11236
PAK4	1.11236
VEGFA	1.11236
CASP10	1.11236
PIN1	1.11236
IL1RAP	1.11236
UBE2C	1.11236
YWHAZ	1.11236
TWIST1	1.11236
BMP6	1.11236
BNIP3L	1.11236
ELK1	1.11236
KDM3A	1.11236
PRDX4	1.11236
BNIP3	1.11236
LMO3	1.11236
ZNF32	1.11236
MIR200B	1.11236
MIR525	1.11236
MIR363	1.11236
TUBB3	1.09841
HSP90B1	1.09841
SLC2A1	1.07817
HMOX1	1.07817
PTPN11	1.07817
PRKACA	1.07817
PAK3	1.07817
CD36	1.07817
PIK3R2	1.07817
PPP2CA	1.07817
CASP6	1.07817
CDH3	1.07817
EEF2K	1.07817
LRP1	1.07817
PAK2	1.07817
PTK6	1.07817
LPAR1	1.07817
TCF7L2	1.07817
CEACAM1	1.07817
GDF2	1.07817
GLO1	1.07817
IL17A	1.07817
RBL2	1.07817
SIRPA	1.07817
TRAF2	1.07817
ADCY10	1.07817
VPS37A	1.07817
TNFRSF12A	1.07817
APOBEC3G	1.07817
BAG1	1.07817
COL13A1	1.07817
MNX1	1.07817
RAD9A	1.07817
IFI27	1.07817
MEGF11	1.07817
ITPRIP	1.07817
BCL2L15	1.07817
SNAI2	1.05007
PTPN1	1.03761
NOTCH3	1.03761
GLUD1	1.03761
SIRT1	1.03761
FASN	1.03761
MYH9	1.03761
RPS6KB1	1.03761
TPM1	1.03761
PPP2R1A	1.03761
COL4A2	1.03761
CTNND1	1.03761
CD151	1.03761
MMP11	1.03761
ARHGEF7	1.03761
PPP2R2A	1.03761
SEMA7A	1.03761
PPP2R5A	1.03761
BST2	1.03761
CCN1	1.03761
PPP2R2D	1.03761
CCDC178	1.03761
MIR10A	1.03761
MIR30B	1.03761
MIR30C1	1.03761
SHC1	1.0167
BUB1	0.984749
CDC25C	0.984749
CDK1	0.984749
ITGB5	0.984749
SETD2	0.984749
BUB3	0.984749
FER	0.984749
TP73	0.984749
SLCO1B3	0.984749
TDGF1	0.984749
DLG1	0.984749
EDAR	0.984749
MAD2L1	0.984749
BCL2L2	0.984749
PDCD6IP	0.984749
SH3GLB1	0.984749
SCRIB	0.984749
DYNLL2	0.984749
TSC2	0.958522
BAG4	0.920355
MAP3K7	0.917962
F10	0.857139
F3	0.857139
ADAMTSL1	0.857139
SERPINB1	0.857139
MIR181A1	0.857139
MAP3K1	0.83795
CTBP1	0.83795
CEACAM4	0.803757
PXN	0.791615
MALAT1	0.787873
GSTP1	0.763197
PRDX1	0.763197
IKBKG	0.737493
TFDP1	0.737493
CRYBA1	0.737493
SERPINE1	0.730513
FOXO3	0.729289
ACTG1	0.710339
ARHGDIA	0.710339
EZR	0.710339
SLC39A6	0.710339
BIN1	0.700655
TIAM1	0.700655
PDPK1	0.69632
SMAD7	0.673421
NTRK3	0.643296
RHOC	0.643296
CASP2	0.635348
TNC	0.612036
IRF6	0.612036
HOTAIR	0.609103
GNE	0.586991
XAF1	0.586991
SFRP1	0.582729
MAP2K2	0.568543
CSK	0.568543
PIK3C2B	0.568543
TAGLN	0.568543
ENDOG	0.568543
FOXC2	0.568543
RACK1	0.568543
ARHGDIB	0.568543
FBLIM1	0.568543
CCDC80	0.568543
PRKD1	0.559756
LDHA	0.529631
ANXA2	0.529631
SPP1	0.529631
SMARCE1	0.529631
QSOX1	0.529631
RBFOX2	0.529631
RPS6KA3	0.495438
CDC42	0.495438
MAOA	0.495438
PIP5K1C	0.495438
ATF2	0.495438
JUP	0.495438
NDRG1	0.495438
NKX2-1	0.495438
OCLN	0.495438
CRABP2	0.495438
ID2	0.495438
CEACAM8	0.495438
PITPNC1	0.495438
AFAP1L1	0.495438
INSR	0.454879
HSPB1	0.454879
NGF	0.454879
PCNA	0.454879
GSK3B	0.454879
TP63	0.454879
KRT14	0.454879
SPHK1	0.454879
CTNNA1	0.454879
EHMT2	0.454879
OGT	0.454879
RAC3	0.454879
SIRT6	0.454879
ACP1	0.454879
FOXA1	0.454879
STK38	0.454879
RHOQ	0.454879
ONECUT1	0.454879
S100A7	0.454879
SRSF3	0.454879
MUC4	0.454879
GKN1	0.454879
MIR107	0.454879
MIR630	0.454879
DNMT1	0.402021
LCK	0.402021
MERTK	0.402021
UCHL1	0.402021
CDK2	0.402021
MMP3	0.402021
ACTB	0.402021
BRCA1	0.402021
SLC2A2	0.402021
NOS2	0.402021
USP9X	0.402021
ROR1	0.402021
FYN	0.402021
HSPA1A	0.402021
HTRA2	0.402021
SNAI1	0.402021
C5AR1	0.402021
LATS2	0.402021
PRDM1	0.402021
SKI	0.402021
TPP2	0.402021
XRCC5	0.402021
CLDN18	0.402021
SPTA1	0.402021
THY1	0.402021
TJP1	0.402021
CDX2	0.402021
CENPF	0.402021
DOK2	0.402021
S100A11	0.402021
SERPINB5	0.402021
CLIC4	0.402021
IKZF3	0.402021
SNCG	0.402021
USP11	0.402021
ELAVL1	0.402021
HOXA10	0.402021
LGALS8	0.402021
SRPX2	0.402021
SLPI	0.402021
HTRA3	0.402021
EFHD2	0.402021
IRX1	0.402021
CXCL14	0.402021
KIF18A	0.402021
ZG16B	0.402021
SBSN	0.402021
MIR223	0.402021
MIR503	0.402021
MIR99A	0.402021
MIR451A	0.402021
MIR7-1	0.402021
SNORA80E	0.402021
BMI1	0.388074
KIF14	0.388074
NKX3-1	0.388074
PECAM1	0.382832
GZMB	0.360938
NRP1	0.337626
CHUK	0.312581
MST1	0.312581
KLF5	0.312581
CTNNBIP1	0.312581
BLTP2	0.312581
MIR424	0.312581
MAP2K4	0.285346
BMPR2	0.27441
SCD	0.27441
BMP2	0.27441
GRN	0.27441
KRT18	0.27441
ETS1	0.27441
F9	0.27441
GLI1	0.27441
SH2B3	0.27441
BTRC	0.27441
SOX9	0.27441
S100A10	0.27441
SKP1	0.27441
S100A9	0.27441
S100A8	0.27441
SMAD1	0.27441
SPOP	0.27441
RALGDS	0.27441
UBE2S	0.27441
CLDN6	0.27441
STRN4	0.27441
ITGB1BP1	0.27441
FBLN7	0.27441
ETV7	0.27441
LPCAT1	0.27441
PHLDA1	0.27441
TRIM50	0.27441
JAG1	0.255222
PRKAA2	0.255222
CSF1	0.255222
SDC4	0.255222
IGFBP5	0.255222
VSNL1	0.255222
PCMT1	0.255222
ERBB4	0.221028
CAT	0.221028
EP300	0.221028
ITGB2	0.221028
MAPK14	0.221028
NOS3	0.221028
KEAP1	0.221028
SGK1	0.221028
PRKAA1	0.221028
CASP14	0.221028
CDH5	0.221028
NOTCH4	0.221028
GRB2	0.221028
KLF4	0.221028
MAP3K14	0.221028
TMEM43	0.221028
TLN2	0.221028
VTCN1	0.221028
ZKSCAN3	0.221028
MIR23B	0.221028
LINC00958	0.221028
RET	0.180469
CSF1R	0.180469
MPO	0.180469
NFKB1	0.180469
TNF	0.180469
EDNRB	0.180469
SMPD1	0.180469
FLNA	0.180469
IGF2	0.180469
MAP2K3	0.180469
MAPK10	0.180469
MMP8	0.180469
WT1	0.180469
MMP7	0.180469
XDH	0.180469
IRS1	0.180469
MAP3K8	0.180469
NR4A2	0.180469
ADAM12	0.180469
BIRC2	0.180469
CXCR1	0.180469
PML	0.180469
TGM1	0.180469
CMA1	0.180469
FOXP1	0.180469
TRIM28	0.180469
ADGRG1	0.180469
DGAT2	0.180469
MAP1LC3A	0.180469
RBP1	0.180469
SNX1	0.180469
CARD10	0.180469
CD99	0.180469
LYPD1	0.180469
RAB25	0.180469
ARHGEF28	0.180469
CLPTM1	0.180469
IFI6	0.180469
IVL	0.180469
STX2	0.180469
ATOH8	0.180469
TP53I11	0.180469
MIR214	0.180469
HULC	0.180469
MIR27B	0.180469
LINC01546	0.180469
DUXAP9	0.180469
FGFR1	0.127611
HDAC6	0.127611
TGFBR1	0.127611
STAT1	0.127611
NFKB2	0.127611
SMAD3	0.127611
TGFB2	0.127611
TGFBR2	0.127611
CBS	0.127611
ICAM1	0.127611
TF	0.127611
VIM	0.127611
CASP7	0.127611
CYP3A4	0.127611
EDNRA	0.127611
IFNG	0.127611
LAMB1	0.127611
RARA	0.127611
WNT5A	0.127611
YWHAE	0.127611
BMP4	0.127611
BRD4	0.127611
ESR2	0.127611
GSN	0.127611
IL2	0.127611
LEF1	0.127611
MST1R	0.127611
PRNP	0.127611
PTPN12	0.127611
RAB27A	0.127611
ALDH1A1	0.127611
FGF1	0.127611
GATA6	0.127611
IGFBP3	0.127611
IL10	0.127611
IL1B	0.127611
INS	0.127611
JUN	0.127611
L1CAM	0.127611
NCOA3	0.127611
NGFR	0.127611
NR4A1	0.127611
VCL	0.127611
ACTN4	0.127611
DIABLO	0.127611
EIF4EBP1	0.127611
IL4	0.127611
LAMA1	0.127611
PDK1	0.127611
ROCK2	0.127611
ADIPOQ	0.127611
ATP2A3	0.127611
BMP7	0.127611
EEF1A2	0.127611
KITLG	0.127611
NME1	0.127611
NTF4	0.127611
SMARCB1	0.127611
CAST	0.127611
CCT5	0.127611
CD274	0.127611
CHI3L1	0.127611
COL17A1	0.127611
DLK1	0.127611
EPO	0.127611
FOSL1	0.127611
IKBKE	0.127611
IL1A	0.127611
IL3	0.127611
KRT17	0.127611
LTA	0.127611
MDK	0.127611
PAK6	0.127611
PLA2G1B	0.127611
RAB5A	0.127611
RACGAP1	0.127611
RAP1A	0.127611
S1PR1	0.127611
SORT1	0.127611
BCL10	0.127611
CCL5	0.127611
CSF2	0.127611
CXADR	0.127611
DFFA	0.127611
LAMA5	0.127611
LAMC1	0.127611
NNT	0.127611
PON2	0.127611
PTPN3	0.127611
SALL4	0.127611
WIPF1	0.127611
BST1	0.127611
CSF3	0.127611
CXCL1	0.127611
IGBP1	0.127611
KRT10	0.127611
LIF	0.127611
MCAM	0.127611
NR4A3	0.127611
SIX1	0.127611
TBX3	0.127611
TRIP12	0.127611
WNT2	0.127611
ATP6V1F	0.127611
ATP6V1H	0.127611
COPS5	0.127611
DUSP4	0.127611
FRZB	0.127611
HIP1R	0.127611
ME1	0.127611
MID1	0.127611
NDN	0.127611
NUDT1	0.127611
PPM1F	0.127611
PRPF8	0.127611
PTPA	0.127611
TFAP2C	0.127611
AGK	0.127611
CAMTA1	0.127611
HOXA9	0.127611
ID4	0.127611
IGF2BP3	0.127611
IL11	0.127611
MCF2	0.127611
MRTFA	0.127611
PF4	0.127611
PRG2	0.127611
SRGN	0.127611
TFF3	0.127611
WWP1	0.127611
WWTR1	0.127611
CAPNS1	0.127611
EGFL7	0.127611
GRSF1	0.127611
OAS2	0.127611
ARVCF	0.127611
CLPTM1L	0.127611
KHDRBS3	0.127611
KRT15	0.127611
NMU	0.127611
NUMBL	0.127611
RAB27B	0.127611
SS18	0.127611
UBR4	0.127611
DUSP19	0.127611
GALNT4	0.127611
MIA	0.127611
RHOD	0.127611
TRIM62	0.127611
VASH1	0.127611
EI24	0.127611
DOC2B	0.127611
ISM1	0.127611
SNAI3	0.127611
SSX1	0.127611
TRIM16	0.127611
MOB2	0.127611
SYDE1	0.127611
UBAP2	0.127611
MIR132	0.127611
MIR148B	0.127611
MIR203A	0.127611
MIR138-1	0.127611
MIR138-2	0.127611
MIR18A	0.127611
MIR221	0.127611
MIR222	0.127611
MIR25	0.127611
MIR9-1	0.127611
MIR92A1	0.127611
MIR1247	0.127611
MIR638	0.127611
MIR92A2	0.127611
LINC00355	0.127611
MIR450A1	0.127611
MIR3126	0.127611
MIR522	0.127611
LINC02820	0.127611

## Sheet: Table S2
Table S2: Antibodies used in this study
Antibodies	Source	Identifier
FITC anti-mouse CD4 (GK1.5)	BD Biosciences	Cat. # 557307
FITC anti-mouse CD5 (53-7.3)	Biolegend	Cat. # 100607
FITC anti-mouse CD8 (53-6.7)	Biolegend	Cat. # 100705
FITC anti-mouse TER-119	Biolegend	Cat. # 116206
FITC anti-mouse B220 (RA3-6132)	Biolegend	Cat. # 103206
FITC anti-mouse GR1 (RB6-8C5)	eBiosciences	Cat. # 12-5931-81
FITC anti-mouse CD11B (M1/70)	BD Biosciences	Cat. # 553310
PE-Cy7 anti-mouse Sca-1 (D7)	BD Biosciences	Cat. # 560654
PE anti-mouse cKit (2B8)	Biolegend	Cat. # 105807
BV421 anti-mouse CD34 (RAM34)	BD Biosciences	Cat. # 562608
APC anti-mouse CD16/32 (93)	Biolegend	Cat. # 101325
Zombie Aqua™ Fixable Viability Kit	Biolegend	Cat. # 423102

## Sheet: Tabe S3
Table S3: Information of the qPCR primer sequences
qPCR primers	Sequence (5′→3′)	Company
Mus-Casp3 (F)	TCAGTGGACTCTGGGATCTATC	Tsingke Biotechnology Beijing, China
Mus-Casp3 (R)	TGACTTGGTATTTCAGGCCC
Mus-Il1b (F)	ACGGACCCCAAAAGATGAAG
Mus-Il1b (R)	CACGGGAAAGACACAGGTAG
Mus-Hif1a (F)	ATCCTGCACTGAATCAAGAGG
Mus-Hif1a (R)	TGTTAGGCTGGGAAAAGTTAGG
Mus-Cycs (F)	AAATCTCCACGGTCTGTTCG
Mus-Cycs (R)	GTCTGCCCTTTCTCCCTTC
Mus-Mcl1 (F)	TTGTAAGGACGAAACGGGAC
Mus-Mcl1 (R)	TGGCTGGAGCTTTAAGAGTC
Mus-Gapdh (F)	TGTAGACCATGTAGTTGAGGTCA
Mus-Gapdh (R)	AGGTCGGTGTGAACGGATTTG
